# Supplementary material for: Comparison of Ginsenoside Content and In Vitro Biological Activity of Extracts Derived from Hairy Root Cultures and Field-Cultivated Roots of Panax quinquefolium
Source: Molecules. 2026 Jun 16;31(12):2117. doi: 10.3390/molecules31122117 (PMC13306213; doi:10.3390/molecules31122117)
Supplement: Supplementary file 1 [file molecules-31-02117-s001.zip]

Archive with 1 entries (1 files):
- molecules-4362347-supplementary.pdf
